# Supplementary material for: 8-OxoG-Dependent Regulation of Global Protein Responses Leads to Mutagenesis and Stress Survival in Bacillus subtilis
Source: Antioxidants (Basel). 2024 Mar 8;13(3):332. doi: 10.3390/antiox13030332 (PMC10968225; doi:10.3390/antiox13030332)
Supplement: Supplementary file 1 [file antioxidants-13-00332-s001.zip]

Archive with 2 entries (2 files):
- Suppl Figures.pdf
- Supplem Data Fold Change Values of B. subtilis WT and GO strains.pdf
